# Supplementary material for: Smart Bacterial Cellulose–Methylacrylated Chitosan Composite Hydrogel: Multifunctional Characterization for Real-Time pH Monitoring
Source: Polymers (Basel). 2025 Mar 28;17(7):914. doi: 10.3390/polym17070914 (PMC11991319; doi:10.3390/polym17070914)
Supplement: Supplementary file 1 [file polymers-17-00914-s001.zip]

Archive with 1 entries (1 files):
- polymers-3514650-supplementary.pdf
